# Supplementary material for: Development of a prostate cancer biochemical recurrence risk signature using machine learning and motor protein-related genes
Source: PLoS One. 2025 Sep 16;20(9):e0332747. doi: 10.1371/journal.pone.0332747 (PMC12440175; doi:10.1371/journal.pone.0332747)
Supplement: S1 Table — (XLSX) [file pone.0332747.s001.xlsx]

## Sheet: Table S1
S1 Table. Motor protein-related genes obtained from the KEGG database
Definition
DCTN1
ACTB
MYL1
TNNC1
TUBA
TUBB
MYO3
TPM3
MYL2
MYH9
ACTA1
ACTF
MYO1
MYO5
MYO6
MYO7A
MYO9
MYO15
MYO18
CAPZA
CAPZB
TNNI1
TNNT1
TPM1
TPM2
TPM4
TUBG
TUBD
TUBE
KIF1
KIF2
KIF3A
KIF4
KIF5
KIF6
KIF11
KIF12
KIF15
KIF18A
KIF20
KIF22
KIF26
KIFC1
KIFC2
KLC
DNAH
DNAI1
DNALI
DNAL1
DNAL4
DYNC1H
DYNC2H
DYNC1I
DYNC1LI
DYNC2LI
DYNLL
DYNLRB
DYNLT1
DCTN2
DCTN3
DCTN4
DCTN5
DCTN6
DNAI2
CENPE
TNNC2
TNNI2
TNNI3
TNNT2
TNNT3
ACTA2
ACTC1
ACTG2
MYO10
MYL3
MYL4
MYL6
MYL5
MYL7
MYL9
MYL10
MYL12
MYLPF
STARD9
HOOK3
ACTR1
ACTR10
BICDL
KIF23
MYO16
MYH6
KIF13
KIF14
KIF16B
TPM1
KIF25
KIF7
KIF3B
KIF3C
KIF17
MYO7B
KIF21
KIF27
MYH1s
DNAI3
DNAI4
KIFAP3
DYNLT2
DYNLT4
DYNLT5
MYO19
KIF18B
KIF19
ACTBG1
DYNLT3
KIF24
KIF9
KIFC3
MYH7
TPM2
