# Supplementary material for: Development of a prostate cancer biochemical recurrence risk signature using machine learning and motor protein-related genes
Source: PLoS One. 2025 Sep 16;20(9):e0332747. doi: 10.1371/journal.pone.0332747 (PMC12440175; doi:10.1371/journal.pone.0332747)
Supplement: S2 Table — (XLSX) [file pone.0332747.s002.xlsx]

## Sheet: Sheet1
S2 Table. Primer sequences
Gene Symbol	Forward sequence (5'-3')	Reverse sequence (5'-3')
KIF14	GCACTTTCGGAACAAGCAAACCA	ATGTTGCTGGCAGCGGGACTAA
KIF11	GTTTGGCCATACGCAAAGAT	GAGGATTGGCTGACAAGAGC
CENPE	TGCCATACAAGGCTACAATGGTACT	ATGATCTTCTGAACCCATCATGGTA
ACTC1	TCGGGACCTCACTGACTA	GGGCTGGAAGAGTGTCTC
KIF15	CCTTGGAGGTAATGCCAAAA	GCTCACATTTCCTTGGGTGT
KIFC2	AAGGGAAATATCCGTGTGCTG	GTCTAGGCGGAATCGACGATG
KIF18B	CCTATTTCCCATGATTCCTTCATA	GTAATACGGTTATCCACGCG
KIFC1	ACTACAGTGCCACAGACA	CCTGATGTGCCAGACTTC
